# Supplementary material for: Uncoupled responses of Smad4-deficient cancer cells to TNFα result in secretion of monomeric laminin-γ2
Source: Mol Cancer. 2010 Mar 22;9:65. doi: 10.1186/1476-4598-9-65 (PMC2853515; doi:10.1186/1476-4598-9-65)
Supplement: Additional file 3 — Mass spectrometry of proteins and protein complexes reactive with laminin-γ2 specific antibodies as indicated in Figure 4a. Proteins were identified through SDS-PAGE combined with nano-high performance liquid chromatography coupled online with electrospray ionization tandem mass spectrometry. MS/MS data were used for protein identification by performing searches in the human IPI database with Mascot and for the calculation of spectral counts as a relative quantitative measure for protein abundance. Proteins were identified with a false discovery rate of 5%. [file 1476-4598-9-65-S3.XLS]

## Sheet: Tabelle1
	Additional Table 1: Proteins identified through SDS-PAGE combined with nano-high performance liquid chromatography coupled online with electrospray ionization tandem mass spectrometry. MS/MS data were used for protein identification by performing searches in the human IPI database with Mascot and for the calculation of spectral counts as a relative quantitative measure for protein abundance. Prot…
	Band 4
	Rank	Accession	Gene Symbol	Protein	MW (Seq.) [kDa]	pI (Seq.)	Seq.Cov.	Spectral Count	PE Score (Mascot)
	1	IPI00024284.4	HSPG2	Basement membrane-specific heparan sulfate proteoglycan core protein precursor	468.5	6.1	12.8	69	1933.2
	2	IPI00790908.1	LAMA3	laminin alpha 3 subunit isoform 2	190.4	9.4	18.8	48	1320.8
	3	IPI00220572.2	LAMC2	Isoform Short of Laminin subunit gamma-2	121.5	6	23.7	40	1305.3
	4	IPI00299404.1	LAMB3	Laminin subunit beta-3	129.5	7.9	21.7	40	1263.9
	5	IPI00374563.3	AGRN	Agrin	214.7	6	12.5	35	1208
	6	IPI00847250.1	-	273 kDa protein	273.1	6	11.1	32	1000.9
	7	IPI00220327.3	KRT1	Keratin, type II cytoskeletal 1	66	8.8	28.1	25	776.7
	8	IPI00019502.3	MYH9	Isoform 1 of Myosin-9	226.4	5.4	10.1	22	719.4
	9	IPI00302641.1	FAT2	Protocadherin Fat 2	479.1	4.9	4.6	20	651.7
	10	IPI00021439.1	ACTB	Actin, cytoplasmic 1	41.7	5.2	36.8	25	584.8
	11	IPI00644576.1	FLNA	Filamin A, alpha	276.4	5.6	7.1	20	511.5
	12	IPI00009865.2	KRT10	Keratin, type I cytoskeletal 10	58.8	5	17	15	503.6
	13	IPI00011564.1	SDC4	Syndecan-4	21.6	4.2	25.3	27	484.9
	14	IPI00006196.3	NUMA1	Isoform 2 of Nuclear mitotic apparatus protein 1	236.4	5.5	7.6	16	416.4
	15	IPI00329536.1	EEA1	Early endosome antigen 1	162.4	5.4	9.8	15	396.9
	16	IPI00296099.6	THBS1	Thrombospondin-1	129.3	4.6	9.7	11	381.4
	17	IPI00019359.3	KRT9	Keratin, type I cytoskeletal 9	62.1	5.1	18.1	13	354.9
	18	IPI00021304.1	KRT2	Keratin, type II cytoskeletal 2 epidermal	65.8	8.9	14.1	11	337.3
	19	IPI00022463.1	TF	Serotransferrin	77	7	13	15	318.9
	20	IPI00015688.1	GPC1	Glypican-1	61.6	7.8	15.4	10	301.3
	21	IPI00029568.1	PTX3	Pentraxin-related protein PTX3	42	4.8	15.7	8	275.9
	22	IPI00479186.5	PKM2	Isoform M2 of Pyruvate kinase isozymes M1/M2	57.9	9	14.3	9	237.3
	23	IPI00479723.3	FN1	Isoform 10 of Fibronectin	239.5	5.5	3.3	9	223.6
	24	IPI00455319.3	FRAS1	Isoform 5 of Extracellular matrix protein FRAS1	341.7	5.2	2.8	9	209.5
	25	IPI00783474.2	DIAPH1	Protein diaphanous homolog 1	138.9	5.2	7	10	193.3
	26	IPI00023673.1	LGALS3BP	Galectin-3-binding protein	65.3	5	9.1	6	189.4
	27	IPI00871576.1	PDCD6IP	Dopamine receptor interacting protein 4	96.7	6.1	5.4	6	188.1
	28	IPI00398776.3	PLEC1	Isoform 7 of Plectin-1	512.3	5.5	1.8	8	183.7
	29	IPI00745872.2	ALB	Isoform 1 of Serum albumin	69.3	5.9	3.6	5	181.9
	30	IPI00414676.6	HSP90AB1	Heat shock protein HSP 90-beta	83.2	4.8	7.6	5	178.4
	31	IPI00307155.7	ROCK2	Rho-associated protein kinase 2	160.8	5.7	4.5	7	159.7
	32	IPI00005563.1	TINAGL1	Isoform 1 of Tubulointerstitial nephritis antigen-like	52.4	6.6	8.8	5	156.6
	33	IPI00396485.3	EEF1A1	Elongation factor 1-alpha 1	50.1	9.7	11.7	5	150.4
	34	IPI00382699.1	FLNB	Isoform 5 of Filamin-B	230.2	5.2	2.9	6	148.8
	35	IPI00644620.1	TUBB3	35 kDa protein	34.6	4.7	10.5	7	143.7
	36	IPI00397526.2	MYH10	Isoform 1 of Myosin-10	228.8	5.3	1.9	6	142.4
	37	IPI00220213.1	TNC	Isoform 4 of Tenascin	230.7	4.7	2.1	6	134.5
	38	IPI00793330.1	UBC;UBB;RPS27A	12 kDa protein	12.2	5.8	54.1	5	130.1
	39	IPI00394838.2	ACLY	ATP citrate lyase isoform 2	125.1	9.1	4.8	5	126.8
	40	IPI00013808.1	ACTN4	Alpha-actinin-4	104.8	5.2	4.8	5	126
	41	IPI00219018.7	GAPDH	Glyceraldehyde-3-phosphate dehydrogenase	36	9.3	6.9	2	106.7
	42	IPI00742682.2	TPR	Nucleoprotein TPR	267.1	4.8	1.3	3	106.1
	43	IPI00291170.7	KIAA1199	Putative uncharacterized protein KIAA1199	110.4	6.4	5.2	5	105.3
	44	IPI00186290.6	EEF2	Elongation factor 2	95.3	6.4	2.9	4	104.2
	45	IPI00019372.1	SRGN	Serglycin	17.6	4.6	13.3	3	100.1
	46	IPI00787362.2	-	similar to Hornerin	190.3	10.2	1.7	2	100
	47	IPI00166768.3	TUBA1C	TUBA1C protein	36.7	9.7	9.5	3	93.4
	48	IPI00644231.3	CYFIP1	Isoform 1 of Cytoplasmic FMR1-interacting protein 1	145.1	6.5	1.8	2	75.2
	49	IPI00298994.6	TLN1	Talin-1	269.6	5.7	0.9	2	74.1
	50	IPI00031411.3	FAT1	507 kDa protein	506.3	4.7	0.4	3	73.2
	51	IPI00607708.3	LDHA	Isoform 2 of L-lactate dehydrogenase A chain	36.5	9.1	5.7	2	72.6
	52	IPI00747497.1	TUT1	50 kDa protein	50	6.3	5.3	3	72.1
	53	IPI00007402.3	IPO7	Importin-7	119.4	4.6	2	2	68.3
	54	IPI00021399.1	FGFBP1	Fibroblast growth factor-binding protein 1	26.2	10.3	9.4	3	64.7
	55	IPI00453473.6	HIST2H4B;HIST1H4K;HIST1H4H;HIST1H4A;HIST1H4L;HIST1H4B;HIST1H4I;HIST1H4D;HIST1H4E;HIST4H4;HIST1H4F;HIST1H4C;HIST1H4J;HIST2H4A	Histone H4	11.4	11.8	21.4	2	64.5
	56	IPI00010720.1	CCT5	T-complex protein 1 subunit epsilon	59.6	5.3	1.8	1	62.1
	57	IPI00514032.1	CCT3	Chaperonin containing TCP1, subunit 3	30.7	6.6	7.6	3	61.8
	58	IPI00219217.3	LDHB	L-lactate dehydrogenase B chain	36.6	5.7	3.3	2	60.9
	59	IPI00550591.1	TCP1	T-complex protein 1 isoform b	43.9	8.7	5.5	2	60.2
	60	IPI00031982.1	NCKAP1	Isoform 1 of Nck-associated protein 1	128.7	6.2	1.8	2	57.8
	61	IPI00643731.2	COL17A1	Isoform 2 of Collagen alpha-1(XVII) chain	142.3	9.5	0.7	1	54.7
	62	IPI00384542.3	NID1	Isoform 2 of Nidogen-1	122	5.2	2.1	3	53.8
	63	IPI00001639.2	KPNB1	Importin subunit beta-1	97.1	4.5	2.4	2	53.5
	64	IPI00010221.4	VWA1	Isoform 2 of von Willebrand factor A domain-containing protein 1	24.5	10.4	6.4	2	51.1
	65	IPI00002441.1	SDC1	Syndecan-1	32.5	4.4	5.5	3	47.1
	66	IPI00027547.2	DCD	Dermcidin	11.3	6.1	10	1	46.4
	67	IPI00002804.1	PKN2	Serine/threonine-protein kinase N2	112	5.9	1.2	2	44.6
	69	IPI00853358.1	-	MUC1 isoform T9	12.1	5.7	10	1	41.9
	70	IPI00796633.1	RCTPI1;TPI1	22 kDa protein	22.5	9.3	6.2	1	41.1
	71	IPI00027463.1	S100A6	Protein S100-A6	10.2	5.2	8.9	2	39.7
	72	IPI00302927.6	ILK-2;CCT4	T-complex protein 1 subunit delta	57.9	9	1.5	1	37.5
	73	IPI00796110.1	TIPARP	Putative uncharacterized protein TIPARP	40.2	9.8	1.5	1	30.3
	74	IPI00887812.1	HLA-C;MICA;LOC730410;LOC100129668;HLA-A29.1;LOC100133382;HLA-A;HLA-B	MHC class I HLA-A cell surface antigen (Fragment)	27.6	6.6	5.3	1	30.1
	75	IPI00658013.1	NPM1	nucleophosmin 1 isoform 3	28.4	4.4	3.5	2	29.9
	76	IPI00868938.1	-	Beta-2-microglobulin	11.7	5.9	9.9	1	28.6
	77	IPI00022608.1	SORL1	Sortilin-related receptor	248.3	5.2	0.5	1	28.3
	78	IPI00787258.1	-	similar to ribosomal protein S10	6.5	10.4	10.7	1	26
	79	IPI00854664.1	RP1L1	retinitis pigmentosa 1-like 1	252.1	4.3	0.3	1	24.5
	82	IPI00026941.1	PRSS23	Serine protease 23	43	10.1	2.1	1	23.9
	84	IPI00329054.1	OSTM1	Osteopetrosis-associated transmembrane protein 1	37.2	5.6	1.8	1	23
	85	IPI00002405.4	OAS3	2'-5'-oligoadenylate synthetase 3	121.1	9.7	0.6	1	23
	Band 3
	Rank	Accession	Gene Symbol	Protein	MW (Seq.) [kDa]	pI (Seq.)	Seq.Cov.	Spectral Count	PE Score (Mascot)
	1	IPI00374563.3	AGRN	Agrin	214.7	6	15.7	55	1299.1
	2	IPI00019502.3	MYH9	Isoform 1 of Myosin-9	226.4	5.4	13.1	37	1021.2
	3	IPI00847250.1	-	273 kDa protein	273.1	6	10	29	946.8
	4	IPI00644576.1	FLNA	Filamin A, alpha	276.4	5.6	12.5	34	897.8
	5	IPI00220572.2	LAMC2	Isoform Short of Laminin subunit gamma-2	121.5	6	16.7	26	734
	6	IPI00873539.1	FRAS1	Isoform 5 of Extracellular matrix protein FRAS1 precursor	216.2	5.5	8.8	18	569.6
	7	IPI00021439.1	ACTB	Actin, cytoplasmic 1	41.7	5.2	36.8	25	562.5
	8	IPI00382700.1	FLNB	Isoform 6 of Filamin-B	271.3	5.4	8.5	19	534.3
	9	IPI00479186.5	PKM2	Isoform M2 of Pyruvate kinase isozymes M1/M2	57.9	9	25.4	18	522.3
	10	IPI00298994.6	TLN1	Talin-1	269.6	5.7	6.5	17	489
	11	IPI00011564.1	SDC4	Syndecan-4	21.6	4.2	25.3	56	431.5
	12	IPI00329536.1	EEA1	Early endosome antigen 1	162.4	5.4	10.5	19	413.7
	13	IPI00015688.1	GPC1	Glypican-1	61.6	7.8	15.2	16	398.9
	14	IPI00009865.2	KRT10	Keratin, type I cytoskeletal 10	58.8	5	13.7	11	342.1
	15	IPI00645452.1	TUBB	Tubulin, beta	47.7	4.6	19.5	14	340
	16	IPI00007752.1	TUBB2C	Tubulin beta-2C chain	49.8	4.6	18.7	14	335.5
	17	IPI00414676.6	HSP90AB1	Heat shock protein HSP 90-beta	83.2	4.8	14.4	12	329.9
	18	IPI00337736.1	KTN1	Isoform 2 of Kinectin	149.5	5.5	7.5	9	295.7
	19	IPI00376689.1	KIAA1199	Isoform 1 of Protein KIAA1199	152.9	8.8	7.9	12	265.2
	20	IPI00643731.2	COL17A1	Isoform 2 of Collagen alpha-1(XVII) chain	142.3	9.5	4.2	9	257.9
	21	IPI00784295.2	HSP90AA1	Isoform 1 of Heat shock protein HSP 90-alpha	84.6	4.8	10.5	10	253.9
	22	IPI00001639.2	KPNB1	Importin subunit beta-1	97.1	4.5	9	9	221.8
	23	IPI00871576.1	PDCD6IP	Dopamine receptor interacting protein 4	96.7	6.1	8.4	8	216.4
	24	IPI00007402.3	IPO7	Importin-7	119.4	4.6	5.7	6	213.4
	25	IPI00029568.1	PTX3	Pentraxin-related protein PTX3	42	4.8	15.7	7	211.1
	26	IPI00745872.2	ALB	Isoform 1 of Serum albumin	69.3	5.9	3.6	5	209.2
	27	IPI00220327.3	KRT1	Keratin, type II cytoskeletal 1	66	8.8	9	6	199.2
	28	IPI00186290.6	EEF2	Elongation factor 2	95.3	6.4	7.3	7	188.1
	29	IPI00749416.1	FAT2	KIAA0811 protein (Fragment)	122.4	5.4	5.8	7	186.4
	30	IPI00006196.3	NUMA1	Isoform 2 of Nuclear mitotic apparatus protein 1	236.4	5.5	2.9	6	175.9
	31	IPI00793330.1	UBC;UBB;RPS27A	12 kDa protein	12.2	5.8	43.1	11	165.3
	32	IPI00792677.1	TUBA1B	cDNA FLJ60097, highly similar to Tubulin alpha-ubiquitous chain	46.3	4.8	14.9	6	164.6
	33	IPI00023673.1	LGALS3BP	Galectin-3-binding protein	65.3	5	8.4	7	161.2
	34	IPI00290566.1	TCP1	T-complex protein 1 subunit alpha	60.3	5.7	10.4	6	160.3
	35	IPI00552715.1	CCT3	chaperonin containing TCP1, subunit 3 isoform c	56.4	6.1	8.3	7	154.7
	36	IPI00339224.1	FN1	Isoform 4 of Fibronectin	222.8	5.3	2.5	6	143.6
	37	IPI00019372.1	SRGN	Serglycin	17.6	4.6	17.1	4	140.4
	38	IPI00022463.1	TF	Serotransferrin	77	7	6.4	6	137.1
	39	IPI00220216.1	TNC	Isoform 6 of Tenascin	171.3	4.8	2.7	5	129.1
	40	IPI00005563.1	TINAGL1	Isoform 1 of Tubulointerstitial nephritis antigen-like	52.4	6.6	6.9	4	121.7
	41	IPI00396485.3	EEF1A1	Elongation factor 1-alpha 1	50.1	9.7	10.2	8	119.6
	42	IPI00644231.3	CYFIP1	Isoform 1 of Cytoplasmic FMR1-interacting protein 1	145.1	6.5	3	4	118.4
	43	IPI00790908.1	LAMA3	laminin alpha 3 subunit isoform 2	190.4	9.4	1.7	3	117
	44	IPI00607708.3	LDHA	Isoform 2 of L-lactate dehydrogenase A chain	36.5	9.1	7.5	3	114.3
	45	IPI00297779.7	CCT2	T-complex protein 1 subunit beta	57.5	6	8	5	111.3
	46	IPI00658013.1	NPM1	nucleophosmin 1 isoform 3	28.4	4.4	11.2	3	109
	47	IPI00384542.3	NID1	Isoform 2 of Nidogen-1	122	5.2	4.2	6	101.9
	48	IPI00021304.1	KRT2	Keratin, type II cytoskeletal 2 epidermal	65.8	8.9	4.5	3	95
	49	IPI00022542.1	ROCK1	Rho-associated protein kinase 1	158.1	5.6	2.2	3	93.9
	50	IPI00747497.1	TUT1	50 kDa protein	50	6.3	6.9	3	90.9
	51	IPI00299404.1	LAMB3	Laminin subunit beta-3	129.5	7.9	2.3	2	85.1
	52	IPI00219217.3	LDHB	L-lactate dehydrogenase B chain	36.6	5.7	9.9	3	78.4
	53	IPI00793443.1	IPO5	importin 5	125.5	4.7	2	3	76.1
	54	IPI00644631.4	HLA-C;MICA;LOC730410;LOC100129668;HLA-A29.1;LOC100133382;HLA-A;HLA-B	MHC class I antigen (Fragment)	37.1	6.4	6.7	3	72.3
	55	IPI00797221.5	GAPDH	Glyceraldehyde-3-phosphate dehydrogenase	28.6	9.9	7.9	2	54.8
	56	IPI00793285.1	ACTN4	39 kDa protein	39	5	6.1	3	53.6
	57	IPI00513870.1	HSPG2	Heparan sulfate proteoglycan 2	20.5	4	7.4	1	51.9
	58	IPI00465159.4	NOTUM	Protein notum homolog	55.7	8.7	3.8	2	51.7
	59	IPI00798069.1	CD44	CD44 molecule	29.4	4.9	6.3	3	50.4
	60	IPI00010720.1	CCT5	T-complex protein 1 subunit epsilon	59.6	5.3	1.8	1	49.6
	61	IPI00398794.2	LTBP3	Isoform 2 of Latent-transforming growth factor beta-binding protein 3	134.2	5.7	0.8	1	48.6
	62	IPI00002441.1	SDC1	Syndecan-1	32.5	4.4	5.5	3	47.4
	64	IPI00000877.1	HYOU1	Hypoxia up-regulated protein 1	111.3	5	0.9	1	42.8
	65	IPI00478809.3	F5	Coagulation factor V	251.5	5.6	0.4	1	42.7
	66	IPI00514355.1	-	sulfate proteoglycan 2	19.7	7.8	9	1	40.7
	67	IPI00746694.1	C22orf32	Similar to Cullin-associated NEDD8-dissociated protein 1	136.2	5.4	1.8	2	40.2
	68	IPI00394838.2	ACLY	ATP citrate lyase isoform 2	125.1	9.1	1.7	2	39.5
	69	IPI00453473.6	HIST2H4B;HIST1H4K;HIST1H4H;HIST1H4A;HIST1H4L;HIST1H4B;HIST1H4I;HIST1H4D;HIST1H4E;HIST4H4;HIST1H4F;HIST1H4C;HIST1H4J;HIST2H4A	Histone H4	11.4	11.8	17.5	2	39.5
	70	IPI00887421.1	LOC652460	similar to plectin 1, partial	157.4	7.3	1.8	2	38.7
	71	IPI00031982.1	NCKAP1	Isoform 1 of Nck-associated protein 1	128.7	6.2	1	1	37.9
	74	IPI00742682.2	TPR	Nucleoprotein TPR	267.1	4.8	0.4	2	34.4
	76	IPI00012073.2	HELLS	cDNA FLJ10339 fis, clone NT2RM2000740, weakly similar to POSSIBLE GLOBAL TRANSCRIPTION ACTIVATOR SNF2L	35.1	5.9	1.9	1	32.7
	77	IPI00788300.1	FAM153A	similar to ribosomal protein L19	23	11.6	4.6	1	31.8
	78	IPI00477744.3	CEP350	Centrosomal protein 350kDa	44	4.9	1.8	1	31.7
	79	IPI00027547.2	DCD	Dermcidin	11.3	6.1	10	1	31.7
	80	IPI00868938.1	-	Beta-2-microglobulin	11.7	5.9	9.9	1	30.8
	81	IPI00186016.3	RPH3AL	Isoform 2 of Rab effector Noc2	31.2	10.2	1.7	1	30.8
	82	IPI00798350.1	-	Protein	10.4	6.3	8.8	1	30.6
	83	IPI00293396.5	AP1G1	adaptor-related protein complex 1, gamma 1 subunit isoform a	91.7	6.4	1.3	1	30.2
	84	IPI00887739.1	LOC100133511	hypothetical protein, partial	144.7	7.8	1.1	1	29.5
	85	IPI00854664.1	RP1L1	retinitis pigmentosa 1-like 1	252.1	4.3	0.3	1	29.4
	86	IPI00382863.3	KCNQ1	KvLQT1-Iso5	6.3	12.2	9.1	1	29.2
	Band 2
	Rank	Accession	Gene Symbol	Protein	MW (Seq.) [kDa]	pI (Seq.)	Seq.Cov.	Spectral Count	PE Score (Mascot)
	1	IPI00783987.2	C3	Complement C3 (Fragment)	187	6	19.1	55	1493.3
	2	IPI00887739.1	LOC100133511	hypothetical protein, partial	144.7	7.8	18.5	44	1150.8
	3	IPI00220572.2	LAMC2	Isoform Short of Laminin subunit gamma-2	121.5	6	16.7	22	637
	4	IPI00382700.1	FLNB	Isoform 6 of Filamin-B	271.3	5.4	8	23	569.2
	5	IPI00644576.1	FLNA	Filamin A, alpha	276.4	5.6	7	16	468.4
	6	IPI00021439.1	ACTB	Actin, cytoplasmic 1	41.7	5.2	25.1	14	291.6
	7	IPI00011564.1	SDC4	Syndecan-4	21.6	4.2	25.3	8	281.9
	8	IPI00374563.3	AGRN	Agrin	214.7	6	3.8	10	260.1
	9	IPI00022463.1	TF	Serotransferrin	77	7	8.2	13	256.6
	10	IPI00015688.1	GPC1	Glypican-1	61.6	7.8	10.2	8	171.2
	11	IPI00788676.1	CD109	Isoform 2 of CD109 antigen	152.6	5.3	3.5	6	170.1
	12	IPI00020982.4	ABP1	Isoform 1 of Amiloride-sensitive amine oxidase [copper-containing]	85.3	6.5	7.1	7	169.9
	13	IPI00414676.6	HSP90AB1	Heat shock protein HSP 90-beta	83.2	4.8	8.6	7	157.9
	14	IPI00604607.2	HSP90AA1	Hsp89-alpha-delta-N	63.2	4.9	9.3	5	125.7
	15	IPI00887833.1	LOC100134369	similar to golgi phosphoprotein 2, partial	38	4.5	11.7	5	112.5
	16	IPI00884988.1	APLP2	Isoform 4 of Amyloid-like protein 2	79.2	4.5	3.3	4	107.7
	17	IPI00023673.1	LGALS3BP	Galectin-3-binding protein	65.3	5	5.5	3	97.4
	18	IPI00430842.3	IGHA1;IGHV3OR16-13	IGHA1 protein	52.8	6.9	5.7	4	97.3
	19	IPI00003802.2	MAN2A1	Alpha-mannosidase 2	131.1	7.5	2.4	3	87.6
	20	IPI00219018.7	GAPDH	Glyceraldehyde-3-phosphate dehydrogenase	36	9.3	6.9	2	81.2
	21	IPI00162735.3	ATRN	Isoform 2 of Attractin	141.3	6.7	1.7	3	78.1
	22	IPI00658013.1	NPM1	nucleophosmin 1 isoform 3	28.4	4.4	7.3	3	76.1
	23	IPI00479186.5	PKM2	Isoform M2 of Pyruvate kinase isozymes M1/M2	57.9	9	5.3	4	68.7
	24	IPI00183526.6	NCL	NCL protein	50.9	4.8	5.8	3	67.9
	25	IPI00220327.3	KRT1	Keratin, type II cytoskeletal 1	66	8.8	3.4	2	65.4
	26	IPI00873539.1	FRAS1	Isoform 5 of Extracellular matrix protein FRAS1 precursor	216.2	5.5	1	3	57.6
	28	IPI00816555.1	IGLV2-14	IGLV2-14 protein	24.5	7.6	4.3	2	50.2
	29	IPI00646281.1	L1CAM	L1 cell adhesion molecule isoform 3 precursor	138.8	5.8	1.6	2	49.2
	Band 1
	Rank	Accession	Gene Symbol	Protein	MW (Seq.) [kDa]	pI (Seq.)	Seq.Cov.	Spectral Count	PE Score (Mascot)
	1	IPI00220572.2	LAMC2	Isoform Short of Laminin subunit gamma-2	121.5	6	30.2	42	1349.7
	2	IPI00022463.1	TF	Serotransferrin	77	7	25.6	53	1226.6
	3	IPI00029739.5	CFH	Isoform 1 of Complement factor H	139	6.2	13.7	41	793.5
	4	IPI00029273.1	MET	Isoform 1 of Hepatocyte growth factor receptor	155.4	7.2	10.6	30	743.1
	5	IPI00334946.4	APLP2	Isoform 5 of Amyloid-like protein 2	59.1	5.3	22.6	26	714.3
	6	IPI00291175.7	VCL	Isoform 1 of Vinculin	116.6	5.7	15.3	20	623.7
	7	IPI00644294.5	CLSTN1	Calsyntenin 1	106.6	4.7	10.9	20	528.4
	8	IPI00023673.1	LGALS3BP	Galectin-3-binding protein	65.3	5	13	13	435.5
	9	IPI00011564.1	SDC4	Syndecan-4	21.6	4.2	25.3	18	421.8
	10	IPI00644576.1	FLNA	Filamin A, alpha	276.4	5.6	4.6	16	395
	11	IPI00642154.2	PTPRF	Protein tyrosine phosphatase, receptor type, F isoform 2 variant	210.5	6	7.2	14	378.9
	12	IPI00021439.1	ACTB	Actin, cytoplasmic 1	41.7	5.2	27.2	14	325.2
	13	IPI00000024.1	PCDH1	Isoform 1 of Protocadherin-1 precursor	111.2	4.7	6.8	10	282.5
	14	IPI00152540.3	CD109	Isoform 1 of CD109 antigen	161.6	5.5	7.1	14	275.8
	15	IPI00394658.1	APP	Isoform APP639 of Amyloid beta A4 protein (Fragment)	72.5	4.6	9.4	13	258.7
	16	IPI00414676.6	HSP90AB1	Heat shock protein HSP 90-beta	83.2	4.8	12	8	255
	17	IPI00017601.1	CP	Ceruloplasmin	122.1	5.4	7	12	252.9
	18	IPI00003865.1	HSPA8	Isoform 1 of Heat shock cognate 71 kDa protein	70.9	5.2	8.4	7	231.7
	19	IPI00382700.1	FLNB	Isoform 6 of Filamin-B	271.3	5.4	3	9	220.8
	20	IPI00099650.2	JAG1	Protein jagged-1	133.7	5.7	5	8	198.2
	21	IPI00784985.1	IGK@	IGK@ protein	25.5	6.2	16.6	6	194.8
	22	IPI00745872.2	ALB	Isoform 1 of Serum albumin	69.3	5.9	3.6	5	190.4
	23	IPI00845339.1	HSPA1A;HSPA1B	cDNA FLJ54392, highly similar to Heat shock 70 kDa protein 1	70	5.4	6.7	5	179
	24	IPI00888126.1	LOC652797	similar to pyruvate kinase, muscle	39.6	6.6	7.7	4	123.6
	25	IPI00783987.2	C3	Complement C3 (Fragment)	187	6	2.4	6	122.4
	26	IPI00399007.5	IGHG2	Putative uncharacterized protein DKFZp686I04196 (Fragment)	46	8.6	8.2	5	120.4
	27	IPI00186290.6	EEF2	Elongation factor 2	95.3	6.4	5.7	5	118.3
	28	IPI00744706.2	SPTAN1	cDNA FLJ61399, highly similar to Spectrin alpha chain, brain	282	5.1	1.8	7	110.5
	29	IPI00301865.5	TMEM132A	Isoform 1 of Transmembrane protein 132A	110	5.3	4.6	6	110.4
	30	IPI00645078.1	UBA1	Ubiquitin-like modifier-activating enzyme 1	117.8	5.4	2.7	3	89.2
	31	IPI00871326.1	PLXNA1	cDNA FLJ57256, highly similar to Plexin-A1	208.4	6.5	1.4	3	87.8
	32	IPI00013808.1	ACTN4	Alpha-actinin-4	104.8	5.2	3.3	5	83.2
	33	IPI00465439.5	ALDOA	Fructose-bisphosphate aldolase A	39.4	9.2	6.9	4	82.8
	34	IPI00478723.3	NRD1	nardilysin isoform b	131.6	4.7	1	1	77.4
	35	IPI00291136.4	COL6A1	Collagen alpha-1(VI) chain	108.5	5.1	2.1	3	72.4
	36	IPI00219762.2	CSE1L	Cellular apoptosis susceptibility protein variant 2	103.8	5.7	3.5	3	70.7
	37	IPI00465248.5	ENO1	Isoform alpha-enolase of Alpha-enolase	47.1	7.7	5.8	4	69.2
	38	IPI00790908.1	LAMA3	laminin alpha 3 subunit isoform 2	190.4	9.4	1.7	3	67.1
	39	IPI00374563.3	AGRN	Agrin	214.7	6	1.2	2	65.8
	40	IPI00008475.1	HMGCS1	Hydroxymethylglutaryl-CoA synthase, cytoplasmic	57.3	5.1	5	3	61.7
	41	IPI00789134.1	GAPDH	Glyceraldehyde 3-phosphate dehydrogenase	27.9	6.5	10	3	58.6
	42	IPI00556667.1	ITGA3	Integrin alpha 3 isoform b, variant (Fragment)	81.9	9.2	2	2	58.3
	43	IPI00298793.4	MANBA	Beta-mannosidase	100.8	5.2	1.4	1	55.7
	45	IPI00642401.1	TGFBR3	17 kDa protein	16.9	6.4	7	1	50.9
	46	IPI00744135.2	RRBP1	Isoform 2 of Ribosome-binding protein 1	108.6	5.3	1.8	2	49.8
	47	IPI00641153.2	GLG1	Golgi apparatus protein 1 precursor	134.5	6.6	1.2	2	48.7
	49	IPI00025447.8	EEF1A1	Elongation factor 1-alpha	47.8	9.8	4.1	3	48.2
	50	IPI00306470.4	SEZ6L2	seizure related 6 homolog (mouse)-like 2 isoform 4	86.8	4.6	1.1	1	47
	51	IPI00260630.7	CCDC80	Isoform 1 of Coiled-coil domain-containing protein 80	108.1	10.2	1.3	2	46.2
	52	IPI00816555.1	IGLV2-14	IGLV2-14 protein	24.5	7.6	4.3	2	45
	53	IPI00027547.2	DCD	Dermcidin	11.3	6.1	10	2	41.9
	54	IPI00556267.1	-	Glypican 1 variant (Fragment)	35.9	6.5	3.1	1	37.9
